# Supplementary material for: Increasing the Analytical Sensitivity by Oligonucleotides Modified with Para- and Ortho-Twisted Intercalating Nucleic Acids – TINA
Source: PLoS One. 2011 Jun 3;6(6):e20565. doi: 10.1371/journal.pone.0020565 (PMC3108614; doi:10.1371/journal.pone.0020565)
Supplement: Table S1 — Change in Tm and ΔTm of Watson-Crick based antiparallel duplexes stabilized by para (X)- and/or ortho (Y)-TINA monomers. Tm was determined using 0.5 µM of each strand in 50 mM phosphate buffer, pH 7.0, with 100 mM NaCl and 0.1 mM EDTA. Tm was defined as the peak of the first derivative using both annealing and dissociation curves. Base mismatches are underlined and marked in bold blue. *Mismatch adjacent to TINA. (XLS) [file pone.0020565.s001.xls]

## Sheet: Table S1
		LC D-624	LC D-834	LC D-835	LC D-836	LC D-625	LC D-626	LC D-627	LC D-628	LC D-629	LC D-630	LC D-631	LC D-632	LC D-633	LC D-809	LC D-810	LC D-811	LC D-634	LC D-635	LC D-636	LC D-812	LC D-813	LC D-814	LC D-637	LC D-638	LC D-639	LC D-815	LC D-816	LC D-817	LC D-818	LC D-819	LC D-820	LC D-640	LC D-641	LC D-642	LC D-837	LC D-838	LC D-839	LC D-840
	All duplexes consist of a target sequence (columns) with or without SNP + an antiparallel duplex (AD) sequence (rows) with or without para-TINA (X) or ortho-TINA (Y) or both.	TGG GGA GCA AAC AGG ATT-ATTO495	TGG GGA GCA AAC AGG ATA-ATTO495	TGG GGA GCA AAC AGG ATG-ATTO495	TGG GGA GCA AAC AGG ATC-ATTO495	TGG GGA GCA AAC AGG TTT-ATTO495	TGG GGA GCA AAC AGG GTT-ATTO495	TGG GGA GCA AAC AGG CTT-ATTO495	TGG GGA GCA AAC ACG ATT-ATTO495	TGG GGA GCA AAC AAG ATT-ATTO495	TGG GGA GCA AAC ATG ATT-ATTO495	TGG GGA GCA AAG AGG ATT-ATTO495	TGG GGA GCA AAA AGG ATT-ATTO495	TGG GGA GCA AAT AGG ATT-ATTO495	TGG GGA GCA ATC AGG ATT-ATTO495	TGG GGA GCA AGC AGG ATT-ATTO495	TGG GGA GCA ACC AGG ATT-ATTO495	TGG GGA GCA TAC AGG ATT-ATTO495	TGG GGA GCA GAC AGG ATT-ATTO495	TGG GGA GCA CAC AGG ATT-ATTO495	TGG GGA GCT AAC AGG ATT-ATTO495	TGG GGA GCG AAC AGG ATT-ATTO495	TGG GGA GCC AAC AGG ATT-ATTO495	TGG GGA GGA AAC AGG ATT-ATTO495	TGG GGA GAA AAC AGG ATT-ATTO495	TGG GGA GTA AAC AGG ATT-ATTO495	TGG GGA ACA AAC AGG ATT-ATTO495	TGG GGA TCA AAC AGG ATT-ATTO495	TGG GGA CCA AAC AGG ATT-ATTO495	TGG GGT GCA AAC AGG ATT-ATTO495	TGG GGG GCA AAC AGG ATT-ATTO495	TGG GGC GCA AAC AGG ATT-ATTO495	TGG CGA GCA AAC AGG ATT-ATTO495	TGG AGA GCA AAC AGG ATT-ATTO495	TGG TGA GCA AAC AGG ATT-ATTO495	TGC GGA GCA AAC AGG ATT-ATTO495	TGA GGA GCA AAC AGG ATT-ATTO495	TGT GGA GCA AAC AGG ATT-ATTO495	GCG TGG GGA GCA AAC AGG ATT AGA-ATTO495
LC D-643	ATTO590- AAT CCT GTT TGC TCC CCA	68.89	67.15	66.60	66.86	65.01	64.89	64.07	57.16	58.57	59.60	61.11	59.89	61.71	61.14	63.72	59.51	61.55	63.12	60.78	62.37	64.56	58.87	62.61	60.52	61.36	58.77	58.19	53.71	62.03	64.45	61.29	61.30	61.55	61.59	58.63	63.93	63.41	65.44
LC D-644	ATTO590-YAAT CCT GTT TGC TCC CCA	72.84	70.55	70.28	70.30	67.80	68.44	67.10	61.87	62.51	63.94	64.78	63.56	65.94	64.92	67.77	63.59	65.01	66.88	64.76	66.52	68.61	63.06	66.39	64.59	64.92	62.67	61.90	58.09	66.09	67.32	64.91	65.62	65.50	65.34	64.40	68.09	67.77	69.47
LC D-645	ATTO590- AATYCCT GTT TGC TCC CCA	69.47	69.48	68.38	68.89	69.34	69.15	68.93	58.8	60.21	59.82	60.33	58.63	61.17	60.21	63.14	58.44	60.88	62.74	59.66	61.77	64.25	57.74	62.16	59.95	60.98	57.54	56.80	51.51	61.25	64.08	60.74	59.85	60.49	59.76	56.14	63.25	63.41	65.47
LC D-646	ATTO590- AAT CCTYGTT TGC TCC CCA	69.22	67.63	66.93	67.25	65.34	65.30	64.30	58.99	60.43	60.01	61.11	60.37	62.99	61.10	63.53	60.87	61.91	63.35	60.78	62.81	65.32	58.99	62.74	60.74	61.59	58.74	58.15	53.93	62.22	64.93	61.13	60.92	61.26	61.52	57.73	63.94	63.73	65.64
LC D-647	ATTO590- AAT CCT GTTYTGC TCC CCA	68.77	67.28	66.06	66.57	64.53	64.73	63.43	56.53	57.64	58.86	60.62	58.86	60.98	61.58	64.14	60.32	64.82	66.43	61.97	65.98	65.92	60.83	61.59	59.88	61.49	57.87	56.96	52.41	61.54	64.38	60.83	60.17	60.53	60.08	56.56	63.27	62.96	65.15
LC D-648	ATTO590- AAT CCT GTT TGCYTCC CCA	69.83	67.76	67.15	67.80	65.75	65.30	63.99	57.96	58.98	59.92	61.40	60.21	62.73	61.38	64.20	60.61	62.03	63.83	61.10	63.22	65.17	58.80	63.12	62.25	62.16	61.16	61.31	59.96	66.28	66.49	64.04	61.62	61.74	62	58.70	64.13	64.13	66.02
LC D-649	ATTO590- AAT CCT GTT TGC TCCYCCA	71.96	70.10	69.76	69.47	68.32	68.19	67.23	61.13	61.37	62.42	63.23	62.27	64.45	63.78	66.19	62.26	64.05	65.85	63.51	65.17	67.41	61.48	65.24	63.30	64.28	61.06	60.25	56.46	64.48	66.97	63.85	64.71	64.53	64.69	63.65	67.15	68.09	68
LC D-650	ATTO590- AAT CCT GTT TGC TCC CCAY	70.22	69.12	68.51	69.28	66.17	65.88	64.65	58.60	59.76	60.91	61.72	60.69	62.25	62.32	64.97	61.03	62.23	64.05	61.84	63.56	65.85	60.15	63.64	61.59	62.58	60.38	58.92	55.20	63.99	66.78	62.49	63.54	63.09	63.96	60.77	65.48	65.77	68.86
LC D-665	ATTO590-XAAT CCT GTT TGC TCC CCA	73.69	71.84	71.09	72.25	69.05	69.28	67.55	62.38	63.30	64.18	65.87	64.65	66.75	65.62	68.96	65.11	66.30	68.09	66.10	67.30	69.45	64.51	67.61	65.86	66.43	63.41	62.96	59.28	67.19	69.05	66.01	66.26	67.13	66.84	64.65	69.05	69.14	70.04
LC D-666	ATTO590- AATXCCT GTT TGC TCC CCA	67.93	67.93	67.22	68.22	67.90	67.93	68.13	58.86	59.47	59.47	58.53	57.31	59.57	58.09	61.73	56.10	58.69	60.78	58.38	59.91	63.36	55.03	60.27	57.74	59.02	55.61	54.54	48.50	59.38	63.40	58.44	57.61	57.80	58.12	53.09	61.82	61.24	64.79
LC D-667	ATTO590- AAT CCTXGTT TGC TCC CCA	65.23	63.75	63.44	63.25	61.65	61.20	60.40	59.24	59.18	59.40	58.53	58.57	59.57	57.80	59.74	57.27	57.93	59.24	57.06	58.87	61.42	54.86	59.31	56.94	57.58	54.74	54.28	48.92	58.03	60.59	57.30	56.74	57.03	56.84	52.32	59.70	59.41	62.12
LC D-668	ATTO590- AAT CCT GTTXTGC TCC CCA	63.14	61.16	60.06	60.64	57.90	57.77	56.18	50.97	51.64	52.86	54.19	54.22	55.32	57.42	59.16	56.49	59.56	60.01	60.59	60.44	60.83	58.25	55.54	54.98	55.83	51.93	51.28	47.56	55.03	57.90	54.68	53.96	54.24	53.99	48.43	56.51	56.52	59.29
LC D-669	ATTO590- AAT CCT GTT TGCXTCC CCA	64.15	61.93	60.83	61.35	58.99	58.73	56.96	50.23	52.19	53.56	54.96	53.64	56.10	55.01	58.10	53.58	55.62	57.80	54.70	57.00	59.99	52.41	56.92	56.79	56.70	57.93	59.22	59.31	60.28	62.03	61.29	56.17	56.38	55.81	49.89	57.97	57.49	59.81
LC D-670	ATTO590- AAT CCT GTT TGC TCCXCCA	67.67	65.50	65.02	64.99	62.26	62.87	61.40	54	55.38	56.81	58.02	57.50	59.56	58.76	61.86	57.30	58.89	61.07	58.18	60.34	63.20	56.17	60.40	58.21	58.66	56.19	55.19	50.96	60.67	63.12	59.70	65.40	64.34	64.56	62.49	66.45	65.99	63.68
LC D-671	ATTO590- AAT CCT GTT TGC TCC CCAX	67.73	65.66	64.86	64.51	62.64	62.67	61.79	55.33	57.05	58.89	60.43	59.03	61.39	60.40	62.87	58.95	60.78	62.27	59.94	61.96	63.71	58.65	62.04	59.81	60.93	58.30	57.48	54.01	61.16	63.39	60.18	59.13	60.21	58.99	56.03	63.09	62.38	62.39
LC D-651	ATTO590-YAATYCCT GTT TGC TCC CCA	72.71	71.36	70.96	71.47	71.49	71.90	71.70	62.46	63.91	63.60	63.68	62.33	65.05	64.47	67.19	63.29	64.76	66.78	64.49	66.01	68.15	62.41	65.97	63.96	64.87	61.80	61.28	57.20	65.41	66.39	64.56	64.63	65.01	65.81	64.14	67.73	66.76	68.66
LC D-652	ATTO590-YAAT CCTYGTT TGC TCC CCA	73.50	71.55	72.12	72.05	69.37	69.34	68.03	63.97	64.78	64.98	66.10	65.16	67.80	65.82	68.41	65.98	66.58	68.22	66.52	67.54	70.19	64.33	67.51	65.10	66.19	63.64	63.38	59.44	67.31	68.21	65.92	66.65	67.42	66.87	65.16	69.44	69.47	70.81
LC D-653	ATTO590-YAAT CCT GTTYTGC TCC CCA	72.83	70.55	70.38	70.6	67.64	68.57	66.48	61.20	62.27	63.41	64.65	63.62	65.05	65.62	68.83	64.82	68.67	70.82	66.61	70.77	69.71	65.70	65.81	64.43	65.23	62.02	61.54	57.79	65.96	67.03	64.85	65.38	65.40	65.05	64.14	68.09	68.18	69.64
LC D-654	ATTO590-YAAT CCT GTT TGCYTCC CCA	73.40	71.65	72.02	72.15	68.41	68.77	67.45	62.14	62.91	64.18	65.23	64.07	66.36	65.56	68.83	64.62	65.91	67.58	65.48	67.36	69.51	63.09	66.77	66.08	65.71	65.22	65.60	64.69	70.41	70.88	68.44	65.91	66.55	66.20	64.62	69.25	69.54	70.61
LC D-655	ATTO590-YAAT CCT GTT TGC TCC CCAY	74.63	72.33	72.34	72.54	69.66	70.22	68.16	62.52	63.81	64.85	66.19	64.84	67.03	66.13	69.25	65.04	66.49	68.54	65.97	67.66	70.19	65.28	67.84	65.86	66.87	64.18	62.99	59.54	67.80	70.30	66.79	68.12	67.71	67.83	65.98	69.96	70.12	72.76
LC D-672	ATTO590-XAATXCCT GTT TGC TCC CCA	70.96	70.87	70.18	70.22	71.01	70.99	71.31	61.56	62.65	62.93	61.75	60.30	62.51	61.61	65.38	60.93	62.42	64.60	61.72	63.78	66.69	59.28	63.30	61.68	62.33	58.92	57.96	52.35	62.86	65.53	62.32	62.83	62.99	63.22	59.49	66.38	65.86	66.81
LC D-673	ATTO590-XAAT CCTXGTT TGC TCC CCA	70.74	69.29	68.86	69.29	65.72	66.45	64.65	62.23	63.30	63.51	64.94	64.46	64.63	63.83	65.35	63.67	63.31	65.08	63.20	64.51	66.91	61.22	64.46	62.44	63.54	60.48	60.09	55.94	63.96	66.07	63.00	62.83	63.29	63.60	60.63	65.89	65.22	67.20
LC D-674	ATTO590-XAAT CCT GTTXTGC TCC CCA	69.61	66.99	66.43	67.54	64.18	63.84	61.66	56.10	57.82	59.28	61.56	60.53	61.84	63.83	65.64	63.65	65.81	66.42	66.74	66.72	67.25	65.32	62.65	61.53	62.49	58.24	57.67	55.07	61.74	64.63	61.16	61.23	61.17	60.91	57.59	63.96	63.47	65.25
LC D-675	ATTO590-XAAT CCT GTT TGCXTCC CCA	69.99	67.93	67.21	68.41	64.78	65.10	62.33	56.89	58.28	60.30	61.78	60.59	62.61	61.33	64.67	61.03	62.26	64.15	61.65	63.89	66.37	60.73	63.59	63.60	62.59	64.95	65.74	66.50	66.79	68	68.25	63.92	64.07	63.41	59.99	65.44	65.09	66.42
LC D-676	ATTO590-XAAT CCT GTT TGC TCC CCAX	76.75	75.60	74.50	75.80	71.63	72.12	71.34	64.42	66.03	67.03	68.25	67.67	68.96	68.48	71.06	67.54	68.80	70.56	68.09	70.06	72.01	65.89	70.15	67.82	69.22	66.08	65.63	62.13	70.48	72.93	69.32	70.85	70.54	70.72	69.25	72.21	72.54	74.48
LC D-748	ATTO590-XAATYCCT GTT TGC TCC CCA	73.15	72.30	72.75	73.30	72.79	72.21	71.92	62.68	64.20	63.96	64.58	63.78	65.72	65	67.45	63.85	65.26	66.90	65.19	66.69	68.80	62.80	66.23	64.58	65.10	62.19	61.84	57.82	66.27	66.97	64.95	65.58	65.52	65.16	64.88	68.54	68.86	69.15
LC D-749	ATTO590-XAAT CCTYGTT TGC TCC CCA	74.63	72.74	72.65	73.01	69.99	70.38	68.57	63.81	64.55	64.82	66.52	66.13	68.70	66.26	69.28	66.47	67.58	69.02	66.64	68.51	70.39	65.22	68.33	66.39	67.29	64.46	64.17	60.19	67.96	69.25	66.89	67.13	67.67	67.38	66.24	70.47	70.02	70.61
LC D-750	ATTO590-XAAT CCT GTTYTGC TCC CCA	73.66	71.81	71.58	72.14	69.12	69.22	67.87	61.98	63.30	64.17	66.23	64.68	66.61	67.32	69.67	66.08	69.89	71.62	67.51	71.24	71.13	66.38	67.55	65.28	66.71	63.39	62.61	59.41	66.95	69.25	66.31	66.26	66.90	66.52	64.88	69.12	69.35	70.05
LC D-751	ATTO590-XAAT CCT GTT TGCYTCC CCA	74.82	72.98	72.58	73.04	69.41	70.09	68.48	62.62	64.10	65.13	66.93	65.45	67.26	66.74	69.48	65.89	67.38	68.96	66.61	68.51	70.94	65.14	68.16	66.99	67.19	66.40	66.69	65.89	71.42	70.54	69.03	67.96	68.18	67.64	66.24	70.47	70.26	70.94
LC D-656	ATTO590- AAT CCT GTT TGC TCCYCCAY	69.35	67.80	66.98	67.12	64.55	64.78	63.70	56.84	57.72	59.18	60.56	59.08	61.20	60.56	63.62	59.44	60.88	62.80	60.34	62.61	64.88	58.25	62.11	60.28	60.88	58.15	57.27	53.26	61.86	62.73	60.97	63.70	62.9	63.32	62.8	65.82	66.12	67.51
LC D-657	ATTO590- AAT CCT GTT TGCYTCC CCAY	68.32	67.12	66.05	66.35	64.26	63.81	62.64	55.40	56.85	58.22	58.96	57.24	60.62	59.79	62.86	58.48	59.34	61.84	59.18	61.25	64.40	56.96	61.08	59.60	60.21	59.41	59.44	58.50	64.57	63.41	62.33	60.91	60.83	60.82	60.58	62.91	63.32	67.04
LC D-659	ATTO590- AAT CCTYGTT TGC TCC CCAY	70.25	68.76	68.48	68.22	66.39	66.23	65.43	60.01	61.51	61.59	61.46	60.66	63.03	61.43	63.91	61.33	61.94	63.38	61.62	63.51	65.89	58.73	63.10	60.79	61.77	59.15	58.28	54.32	62.93	63.72	62.33	63.32	62.51	63.32	62.73	65.08	65.35	68.20
LC D-660	ATTO590-YAAT CCT GTTYTGC TCC CCAY	72.76	70.60	70.42	70.22	67.48	68.29	65.92	59.95	61.61	62.74	63.96	62.76	64.69	65.59	68.61	64.42	68.41	70.40	66.43	70.47	70.26	65.63	65.55	63.51	64.95	61.87	60.90	56.27	65.57	66.66	64.27	66.39	65.88	66.45	64.19	67.90	68.18	71.45
LC D-677	ATTO590- AAT CCT GTT TGC TCCXCCAX	65.74	63.64	62.75	62.57	60.43	59.98	58.92	51.14	52.93	54.50	55.98	54.64	57.19	56.26	59.36	54.61	56.82	58.76	56.14	58.28	60.93	53.35	57.82	56.28	56.94	54.00	53.13	48.53	58.99	60.54	58.08	63.32	61.78	62.77	59.93	63.72	64.12	62.67
LC D-678	ATTO590- AAT CCT GTT TGCXTCC CCAX	63.71	61.99	61.13	61.51	58.60	58.15	56.65	49.76	51.71	53.12	54.92	53.89	55.85	54.72	58.12	53.03	55.14	57.23	54.31	57.12	59.86	52.33	57.44	56.76	56.55	58.31	59.09	59.21	60.35	60.35	62.16	57.39	56.68	56.70	53.19	58.60	58.70	61.85
LC D-679	ATTO590- AAT CCT GTTXTGC TCC CCAX	64.39	62.28	61.58	61.88	59.01	58.63	56.64	50.30	52.67	52.96	55.78	54.57	56.23	57.79	60.34	57.70	60.62	61.55	61.84	61.28	61.58	58.96	56.92	55.51	57.03	52.16	51.70	47.26	56.48	59.67	55.95	58.25	57.35	57.23	51.54	58.79	58.70	62.08
LC D-680	ATTO590- AAT CCTXGTT TGC TCC CCAX	67.96	65.67	65.30	65.38	63.75	63.75	62.42	61.07	61.73	62.29	61.10	60.37	60.98	59.08	61.49	58.79	59.82	61.39	58.09	60.15	62.68	56.18	60.82	58.50	59.63	55.98	55.39	50.40	59.77	62.58	58.86	61.71	61.01	61.26	56.77	62.00	62.49	65.01
LC D-681	ATTO590-XAAT CCT GTTXTGC TCC CCAX	69.51	67.44	66.47	67.73	63.65	63.97	62.03	55.77	57.49	58.73	60.98	60.18	61.07	63.86	65.97	63.65	65.72	66.49	67.42	67.05	67.63	65.15	62.65	61.43	62.03	58.11	56.88	54.26	62.31	64.75	61.29	63.73	62.83	63.41	59.37	64.43	64.60	67.00
LC D-752	ATTO590- AAT CCT GTT TGC TCCYCCAX	69.32	67.15	66.47	66.47	64.42	64.46	62.61	56.07	57.49	58.76	60.14	59.21	61.17	60.14	63.24	59.11	61.10	62.55	60.01	61.55	64.43	57.60	61.69	59.89	61.07	57.92	56.95	52.15	61.44	63.88	60.71	64.05	63.41	63.89	61.02	65.21	65.89	66.88
LC D-753	ATTO590- AAT CCT GTT TGCYTCC CCAX	69.12	67.34	66.66	66.60	64.52	64.65	62.99	56.26	57.30	58.86	60.24	58.95	61.67	60.40	63.24	58.92	60.98	62.83	59.73	61.93	64.95	57.51	61.88	60.76	61.20	60.48	59.99	58.66	65.51	65.01	63.26	63.28	62.64	62.64	59.12	63.55	64.23	66.77
LC D-754	ATTO590- AAT CCT GTTYTGC TCC CCAX	69.80	67.34	66.76	66.80	64.52	65.13	63.57	56.17	57.59	58.80	60.53	59.05	61.35	61.55	64.67	59.62	64.94	66.97	62.03	66.99	66.11	60.70	61.88	59.89	61.30	57.76	56.40	51.93	61.73	64.53	60.83	63.28	62.94	62.83	58.80	64.43	64.43	66.77
LC D-755	ATTO590- AAT CCTYGTT TGC TCC CCAX	70.96	69.96	69.38	69.28	67.13	66.71	66.26	60.14	61.83	62.26	62.62	61.88	64.24	62.61	64.95	62.57	63.39	65.11	62.74	64.65	66.47	60.38	63.71	62.14	63.03	60.19	59.70	55.23	64.22	65.40	62.87	65.88	64.36	65.33	62.77	66.21	66.69	68.29
LC D-756	ATTO590-XAAT CCT GTTYTGC TCC CCAX	73.94	71.99	71.84	72.47	68.74	69.41	67.51	60.81	62.57	63.41	65.55	64.49	66.36	67.74	69.82	65.94	69.96	71.49	67.64	71.84	70.99	66.31	66.71	65.04	66.26	62.81	62.13	58.44	67.05	69.58	65.89	69.18	67.77	68.54	65.77	69.51	69.61	71.33
LC D-661	ATTO590- AAT CCT GTT TGC TCC C	66.03	64.35	63.12	63.69	61.50	61.11	59.81	53.22	54.62	55.91	57.70	56.05	58.58	57.68	60.66	56.14	57.96	59.81	57.00	59.20	61.51	54.99	59.23	57.38	58.29	55.38	54.50	50.09	58.70	61.55	58.02	60.72	61.01	60.37	58.88	64.42	63.74	61.82
LC D-662	ATTO590-YAAT CCT GTT TGC TCC C	70.28	67.34	67.18	67.25	64.58	65.26	62.71	57.06	58.43	59.98	61.49	60.24	62.03	61.49	64.32	60.14	61.88	63.89	61.52	63.29	65.40	59.02	63.23	61.75	62.13	58.92	58.53	54.52	62.80	64.33	62.29	64.76	65.55	65.39	64.37	68.09	67.50	66.18
LC D-663	ATTO590- AAT CCT GTT TGC TCC CY	69.03	67.44	66.89	66.86	64.39	64.39	63.3	55.75	57.37	58.63	59.76	58.69	61.26	60.43	63.36	58.91	60.53	62.45	59.79	62.03	64.72	57.56	61.98	59.66	60.50	57.85	56.88	52.41	61.90	63.68	60.87	64.85	63.71	64.13	64.06	67.79	67.02	65.71
LC D-664	ATTO590-YAAT CCT GTT TGC TCC CY	73.85	71.31	71.55	71.52	68.35	69.99	67.06	60.91	62.38	63.46	65.16	64.10	66.01	65.14	68.23	65.07	65.36	67.35	64.68	67.28	69	63.00	66.90	65.07	65.45	62.61	61.91	58.73	67.30	67.05	65.72	69.76	68.75	69.73	69.47	72.39	71.78	70.78
LC D-682	ATTO590-XAAT CCT GTT TGC TCC C	71.05	69.57	68.73	69.41	65.55	65.32	63.59	57.54	59.68	60.82	62.63	61.30	63.48	62.91	65.84	61.98	63.23	64.75	62.20	64.33	66.37	60.19	64.29	62.17	63.23	60.19	59.67	55.98	64.14	65.04	63.46	66.33	66.71	66.16	65.92	69.77	69.06	66.45
LC D-683	ATTO590- AAT CCT GTT TGC TCC CX	68.64	66.89	66.01	66.15	63.71	63.81	62.43	55.02	56.59	57.57	59.18	57.92	60.49	59.82	62.22	58.29	60.05	61.66	58.72	61.32	63.75	56.88	61.20	59.08	59.95	56.75	56.07	51.54	61.42	63.78	60.28	64.69	63.71	64.23	63.70	67.41	67.02	64.45
LC D-684	ATTO590-XAAT CCT GTT TGC TCC CX	75.61	73.50	72.91	73.40	69.70	70.67	68.51	62.36	63.76	64.61	66.61	65.07	67.42	66.32	69.57	65.65	66.52	68.74	66.55	68.31	70.55	64.36	68.25	66.32	66.87	64.23	63.29	59.96	69.09	69.41	67.63	71.9	70.96	70.99	72.15	73.82	73.92	71.13
Control	Setup and run control LC D-643 and LC D-624	69.18	68.96	69.22	68.80	68.93	68.83	68.71	69.05	68.86	68.96	68.86	69.02	68.99	68.99	68.54	68.80	68.83	69.09	68.86	68.55	68.61	69.02	68.86	68.86	68.86	68.83	69	68.61	68.77	68.86	68.96	68.93	68.73	68.99	68.74	68.76	69.02	67.81
		68.87	68.67	68.65	68.76	68.96	68.93	68.7	69.05	68.71	68.96	69.21	68.84	68.70	68.61	68.80	68.86	68.96	68.96	68.99	68.61	68.54	68.54	68.87	68.68	69.01	68.84	68.64	68.90	68.93	68.81	68.99	68.99	68.54	69.09	68.70	68.68	68.93	67.99
